# Supplementary material for: Evolution of Postpartum Weight and Body Composition after Excessive Gestational Weight Gain: The Role of Lifestyle Behaviors—Data from the INTER-ACT Control Group
Source: Int J Environ Res Public Health. 2021 Jun 11;18(12):6344. doi: 10.3390/ijerph18126344 (PMC8296169; doi:10.3390/ijerph18126344)
Supplement: Supplementary file 1 [file ijerph-18-06344-s001.zip]

Archive with 1 entries (1 files):
- ijerph-1132558-supplementary.pdf
